# Supplementary material for: Design, Synthesis, and Self-Assembly of Amphiphilic 1,4-Dihydropyridines Containing Branched Ester Moieties
Source: Molecules. 2026 Mar 31;31(7):1161. doi: 10.3390/molecules31071161 (PMC13074329; doi:10.3390/molecules31071161)
Supplement: Supplementary file 1 [file molecules-31-01161-s001.zip]

Archive with 1 entries (1 files):
- molecules-4201321-supplementary.pdf
